# Supplementary material for: 30 years revisit survey for long-term changes in the Antarctic subtidal algal assemblage
Source: Sci Rep. 2020 May 21;10:8481. doi: 10.1038/s41598-020-65039-4 (PMC7242392; doi:10.1038/s41598-020-65039-4)
Supplement: Supplementary file 2 — Supplementary information2. [file 41598_2020_65039_MOESM2_ESM.xlsx]

## Sheet: Coveragae
Table 1. Coverage of representative species in Maxwell Bay
Species / Sites	PC	PR	KS
Himantothallus grandifollus	12.7	0	23
Desmarestia spp. *	0	12.9	19.7
Palmaria decipiens	5.4	0	13.2
Ascoseira mirabilis	10.2	16	9.9
Myriogramme manginii	7.9	6.7	0
Plocamium cartilagineum	3	0.6	6.9
Iridaea cordata	10.2	0	9.9
Curdiea racovitzae	0	16	0
Adenocystis utricularis	2.8	3.5	0
Trematocarpus antarcticus	0	0	0
Gigartina skottsbergii	7.7	9.7	0
Desmarestia antarctica	17.8	6.4	0
Phyllophora ahnfeltioides	0	6.4	0
Cystosphaera jacquinotii	7.7	0	13.2
Monostroma hariotii	5.4	0.4	3.6
Desmarestia chordalis	0	0	0
Phaeurus antarcticus	0	9.7	0
Georgiella confluens	0	3.5	0
Utriculidium durvillaei	0	6.4	0
Pantoneura plocamioides	5.4	0	0
Callophyllis linguata	2.8	0	0
other	1.2	1.8	0.6
* mix of Desmarestia anceps and D. menziesii
