# Supplementary material for: 30 years revisit survey for long-term changes in the Antarctic subtidal algal assemblage
Source: Sci Rep. 2020 May 21;10:8481. doi: 10.1038/s41598-020-65039-4 (PMC7242392; doi:10.1038/s41598-020-65039-4)
Supplement: Supplementary file 3 — Supplementary information3. [file 41598_2020_65039_MOESM3_ESM.xlsx]

## Sheet: Biomass
Table 2. Mean biomass of representative species in Maxwell Bay
Species / Sites	PR	KS	WP	AD
Desmarestia spp.*	139.57	13.26	0	135.95
Himantothallus grandifollus	93.59	7.87	22.03	24.03
Gigartina skottsbergii	4.66	0.07	1.05	34.9
Palmaria decipiens	6.15	3.95	5.15	9.48
Curdiea racovitzae	8.02	0	0	3.64
Ascoseira mirabilis	1.53	0	0	0
Cystosphaera jacquinotii	62.13	0	0	0
Phaeurus antarcticus	2.57	0	0	21.53
Myriogramme manginii	21.96	0	0	5.09
Desmarestia antarctica	1.87	0	0	11.93
Phyllophora ahnfeltioides	0.21	0	0	0.01
Plocamium cartilagineum	3.04	1.56	0	0.01
Trematocarpus antarcticus	0	0.18	0	0.01
Georgiella confluens	8.98	1.82	0	0
Monostroma hariotii	0	0	0.01	0.02
Pantoneura plocamioides	3.36	0	0	0
Antarcticothamnion polysporum	0.36	0	0	0
Iridaea cordata	1.45	0	0	0.85
Others	5.36	0	0	0.01
* mix of Desmarestia anceps and D. menziesii
