# Supplementary material for: 30 years revisit survey for long-term changes in the Antarctic subtidal algal assemblage
Source: Sci Rep. 2020 May 21;10:8481. doi: 10.1038/s41598-020-65039-4 (PMC7242392; doi:10.1038/s41598-020-65039-4)
Supplement: Supplementary file 4 — Supplementary information4. [file 41598_2020_65039_MOESM4_ESM.xlsx]

## Sheet: IV
Table 3. Important value of representative species in Maxwell Bay
Species	RC	RB	IV
Desmarestia spp.*	10.7	40	25.4
Himantothallus grandifollus	12.2	26.8	19.5
Palmaria decipiens	10.4	5.4	7.9
Ascoseira mirabilis	8.9	3.3	6.1
Gigartina skottsbergii	3.4	6.3	4.9
Myriogramme manginii	7.1	2.5	4.8
Curdiea racovitzae	5.5	3.5	4.5
Plocamium cartilagineum	5.9	0.7	3.3
Iridaea cordata	5.8	0.2	3
Cystosphaera jacquinotii	2.6	3	2.8
Desmarestia antarctica	3.4	1.9	2.7
Adenocystis utricularis	5.3		2.7
Trematocarpus antarcticus	4.1	0.6	2.4
Phaeurus antarcticus	2.1	2.4	2.3
Phyllophora ahnfeltioides	2.8	1.2	2
Monostroma hariotii	2.5	0.5	1.5
Desmarestia chordalis	2.4		1.2
Georgiella confluens	1.5	0.5	1
Utriculidium durvillaei	1.2		0.6
Pantoneura plocamioides	0.7	0.3	0.5
Callophyllis linguata	0.4		0.2
Antarcticothamnion polysporum		0.3	0.2
Others	1	0.6	0.8
* mix of Desmarestia anceps and D. menziesii
