# Supplementary material for: 30 years revisit survey for long-term changes in the Antarctic subtidal algal assemblage
Source: Sci Rep. 2020 May 21;10:8481. doi: 10.1038/s41598-020-65039-4 (PMC7242392; doi:10.1038/s41598-020-65039-4)
Supplement: Supplementary file 5 — Supplementary information5. [file 41598_2020_65039_MOESM5_ESM.xlsx]

## Sheet: Present survey
Austral summer	Site	Depth	replication	Monostroma hariotii	Ulothrix australis	Petroderma maculiforme	Adenocystis utricularis	Halopteris obovata	Desmarestia antarctica	Desmarestia spp.	Himantothallus grandifollus	Phaeurus antarcticus	Cystosphaera jacquinotii	Ascoseira mirabilis	Melobesioideae	Ballia callitricha	Delisea pulchra	Palmaria decipiens	Callophyllis linguata	Trematocarpus antarcticus	Acanthococcus antarcticus	Gigartina skottsbergii	Iridaea cordata	Phyllophora ahnfeltioides	Plocamium cartilagineum	Curdiea racovitzae	Georgiella confluens	Myriogramme manginii	Neuroglossum ligulatum	Pantoneura plocamioides	Phycodrys antarctica	Paraglossum lancifolium	Picconiella plumosa	Unidentified species
2016-17	KS	5	1	0	0	0	0	0	0	0	0	0	0	0	7	0	0	4	0	0	0	0	0	0	0	0	0	0	0	0	0	0	0	0
2016-17	KS	5	2	0	0	0	0	0	0	0	0	0	0	0	51	0	0	0	0	0	0	0	0	0	0	0	0	0	0	0	0	0	0	0
2016-17	KS	5	3	0	0	0	0	0	0	0	0	0	0	0	19	0	0	0	0	0	0	0	0	0	0	0	0	0	0	0	0	0	0	0
2016-17	KS	5	4	0	0	0	0	0	0	0	0	0	0	0	4	0	0	0	0	0	0	0	0	0	0	0	0	0	0	0	0	0	0	0
2016-17	KS	5	5	0	0	0	0	0	0	0	0	0	0	0	21	0	0	0	0	0	0	0	0	0	0	0	0	0	0	0	0	0	0	0
2016-17	KS	15	1	0	0	0	0	0	0	0	0	0	0	0	0	0	0	0	0	0	0	0	0	0	6	0	0	0	0	0	0	0	0	0
2016-17	KS	15	2	11	0	0	0	0	0	0	0	0	0	0	0	0	0	0	0	0	0	0	0	0	5	0	0	0	0	0	0	0	0	0
2016-17	KS	15	3	0	0	0	0	0	0	0	0	0	0	0	0	0	0	0	0	0	0	0	0	0	50	0	0	0	0	0	0	0	0	0
2016-17	KS	15	4	0	0	0	0	0	0	0	0	0	0	0	0	0	0	0	0	0	0	0	0	0	2	0	0	0	0	0	0	0	0	0
2016-17	KS	15	5	0	20	0	0	0	0	15	0	0	0	0	0	0	0	0	0	0	0	0	0	0	26	0	0	0	0	0	0	0	0	0
2016-17	KS	25	1	0	0	0	0	0	0	0	32	0	0	0	0	0	0	0	0	0	0	0	0	0	10	0	0	0	0	0	0	0	0	0
2016-17	KS	25	2	0	0	0	0	0	0	0	4	0	0	7	0	0	0	80	0	0	0	0	0	0	40	0	0	0	0	0	0	0	0	0
2016-17	KS	25	3	0	0	0	0	0	0	0	0	0	0	0	0	0	0	0	0	0	0	0	0	0	20	0	0	0	0	0	0	0	0	0
2016-17	KS	25	4	0	0	0	0	0	0	0	0	0	0	0	0	0	0	0	0	0	0	0	0	0	39	0	0	0	0	0	0	0	0	0
2016-17	KS	25	5	0	0	0	0	0	0	0	0	0	0	0	0	0	0	0	0	0	0	0	0	0	33	0	0	0	0	0	0	0	0	0
2016-17	DW	1	1	0	0	0	0	0	0	0	0	0	0	0	6	14	0	0	0	0	0	0	70	0	0	0	0	0	0	0	0	0	0	0
2016-17	DW	1	2	0	0	0	0	0	0	0	0	0	0	35	4	0	0	0	0	0	0	0	55	0	0	0	0	0	0	0	0	0	0	0
2016-17	DW	1	3	0	0	0	0	0	0	0	0	0	0	24	7	0	0	0	0	0	0	0	55	0	0	0	0	0	0	0	0	0	0	0
2016-17	DW	1	4	0	0	0	0	0	0	0	0	0	0	9	26	0	0	0	0	0	0	0	3	0	0	0	0	0	0	0	0	0	0	0
2016-17	DW	1	5	0	0	0	0	0	0	0	0	0	0	1	1	0	0	0	0	0	0	0	0	0	0	0	0	0	0	0	0	0	0	0
2016-17	DW	5	1	0	0	0	0	0	0	0	1	0	0	0	0	0	0	0	0	0	0	0	0	0	0	0	0	0	0	0	0	0	0	0
2016-17	DW	5	2	0	0	0	0	0	0	0	80	0	0	0	0	0	0	0	0	0	0	0	0	0	3	0	0	0	0	0	0	0	0	0
2016-17	DW	5	3	0	0	0	0	0	0	0	2	0	0	0	0	0	0	0	0	0	0	0	0	0	0	0	0	0	0	0	0	0	0	0
2016-17	DW	5	4	0	0	0	0	0	0	0	0	0	0	75	21	0	0	6	0	0	0	0	0	0	66	0	0	0	0	0	0	0	0	0
2016-17	DW	5	5	0	0	0	0	0	0	0	10	0	0	0	0	0	0	0	0	0	0	0	0	0	15	0	0	0	0	0	0	0	0	0
2016-17	DW	15	1	0	0	0	0	0	0	0	2	0	0	0	0	0	0	0	0	0	0	0	0	0	6	0	0	0	0	0	0	0	0	0
2016-17	DW	15	2	0	0	0	0	0	0	0	1	0	0	0	0	0	0	0	0	0	0	0	0	0	0	0	0	0	0	0	0	0	0	0
2016-17	DW	15	3	0	0	0	0	0	0	0	0	0	0	0	0	0	0	0	0	0	0	0	0	0	5	0	0	0	0	0	0	0	0	0
2016-17	DW	15	4	0	0	0	0	0	0	0	5	0	0	0	0	0	0	0	0	0	0	0	0	0	20	0	0	0	0	0	0	0	0	0
2016-17	DW	15	5	0	0	0	0	0	0	0	7	0	0	0	75	0	0	7	0	0	0	0	0	0	2	0	0	0	0	0	0	0	0	0
2016-17	DW	25	1	0	0	0	0	0	0	0	4	0	0	0	0	0	0	5	0	0	0	0	0	0	1	0	0	0	0	0	0	0	0	0
2016-17	DW	25	2	0	0	0	0	0	0	0	2	0	0	0	0	0	0	0	0	0	0	0	0	0	0	0	0	0	0	0	0	0	0	0
2016-17	DW	25	3	0	0	0	0	0	0	0	5	0	0	5	0	0	0	0	0	0	0	0	0	0	26	0	0	0	0	0	0	0	0	0
2016-17	DW	25	4	0	0	0	0	0	0	0	12	0	0	0	0	0	0	0	0	0	0	0	0	0	0	0	0	0	0	0	0	0	0	0
2016-17	DW	25	5	0	0	0	0	0	0	0	3	0	0	0	0	0	0	0	0	0	0	27	0	3	2	0	0	0	0	0	0	0	0	0
2016-17	PR	1	1	0	0	0	0	0	0	4	0	0	0	0	2	0	0	90	0	0	0	0	0	0	0	0	0	0	0	0	0	0	0	0
2016-17	PR	1	2	0	0	0	0	0	0	80	0	0	0	10	5	0	0	5	0	0	0	0	0	0	0	0	0	0	0	0	0	0	0	0
2016-17	PR	1	3	0	0	0	0	0	0	50	0	0	0	0	0	0	0	25	0	0	0	0	0	0	0	0	0	0	0	0	0	0	0	0
2016-17	PR	1	4	0	0	0	0	0	0	90	0	0	0	0	4	0	0	4	0	0	0	0	0	0	0	0	0	0	0	0	0	0	0	0
2016-17	PR	1	5	0	0	0	0	0	0	40	0	0	0	0	2	0	0	4	0	0	0	10	0	0	0	0	0	0	0	0	0	0	0	0
2016-17	PR	5	1	0	0	0	0	0	0	75	0	0	0	0	5	0	0	0	0	0	0	0	0	0	0	0	0	0	0	0	5	0	0	0
2016-17	PR	5	2	0	0	0	0	0	0	15	0	0	0	3	15	0	0	18	0	0	0	0	0	0	9	0	0	0	0	0	0	0	0	0
2016-17	PR	5	3	0	0	0	0	0	0	23	0	0	0	0	22	0	0	10	0	0	0	0	0	0	0	0	0	0	0	0	0	0	0	0
2016-17	PR	5	4	0	0	0	0	0	0	100	0	0	0	0	0	0	0	0	0	0	0	0	0	0	0	0	0	0	0	0	0	0	0	0
2016-17	PR	5	5	0	0	0	0	0	0	75	0	0	0	0	3	0	0	3	0	0	0	10	0	0	0	0	0	0	0	0	0	0	0	0
2016-17	PR	15	1	0	0	0	0	0	0	100	0	0	0	0	0	0	0	0	0	0	0	0	0	0	0	0	0	0	0	0	0	0	0	0
2016-17	PR	15	2	0	0	0	0	0	0	75	0	0	0	0	38	0	0	0	0	0	0	0	0	0	0	0	0	0	0	0	0	0	0	0
2016-17	PR	15	3	0	0	0	0	0	0	100	0	0	0	0	0	0	0	0	0	0	0	0	0	0	0	0	0	0	0	0	0	0	0	0
2016-17	PR	15	4	0	0	0	0	0	0	20	2	0	4	0	2	0	0	0	0	0	0	8	0	0	26	0	0	0	0	0	0	2	5	0
2016-17	PR	15	5	0	0	0	0	0	0	0	0	0	100	0	0	0	0	0	0	0	0	0	0	0	0	0	0	0	0	0	0	0	0	0
2016-17	PR	25	1	0	0	0	0	0	0	0	13	0	0	0	0	0	0	0	0	0	0	0	0	0	18	0	0	0	0	0	0	0	0	0
2016-17	PR	25	2	0	0	0	0	0	0	0	0	0	0	0	0	0	0	0	0	0	0	5	0	0	8	0	0	0	0	0	0	0	0	0
2016-17	PR	25	3	0	0	0	0	0	0	0	0	0	0	0	7	0	0	0	0	0	0	6	0	0	55	0	0	0	0	0	0	0	0	0
2016-17	PR	25	4	0	0	0	0	0	0	0	0	0	0	0	3	0	0	0	0	0	0	2	0	0	10	0	0	0	0	0	0	0	0	0
2016-17	PR	25	5	0	0	0	0	0	0	0	2	0	0	0	0	0	0	0	0	0	0	0	0	0	14	0	0	0	0	0	0	0	0	0
2017-18	SS	1	1	1	0	0	0	0	0	0	0	0	0	0	0	0	0	4	0	0	0	0	0	0	0	0	0	0	0	0	0	0	0	0
2017-18	SS	1	2	2	0	0	0	0	0	0	0	0	0	0	0	0	0	5	0	0	0	0	0	0	0	0	0	0	0	0	0	0	0	0
2017-18	SS	1	3	0	0	0	0	0	0	0	0	0	0	0	0	0	0	26	0	0	0	0	0	0	0	0	0	0	0	0	0	0	0	0
2017-18	SS	1	4	0	0	0	0	0	0	0	0	0	0	0	0	0	0	5	0	0	0	0	0	0	0	0	0	0	0	0	0	0	0	0
2017-18	SS	1	5	0	0	0	0	0	0	0	0	0	0	0	0	0	0	5	0	0	0	0	0	0	0	0	0	0	0	0	0	0	0	0
2017-18	SS	5	1	12	0	0	0	0	0	0	0	0	0	0	0	0	0	2	0	0	0	0	0	0	0	0	0	0	0	0	0	0	0	0
2017-18	SS	5	2	3	0	0	0	0	0	0	0	0	0	0	0	0	0	0	0	0	0	0	0	0	0	0	0	0	0	0	0	0	0	0
2017-18	SS	5	3	27	0	0	0	0	0	0	0	0	0	0	0	0	0	3	0	0	0	0	0	0	0	0	0	0	0	0	0	0	0	0
2017-18	SS	5	4	4	0	0	0	0	0	0	0	0	0	0	0	0	0	1	0	0	0	0	0	0	0	0	0	0	0	0	0	0	0	0
2017-18	SS	5	5	5	0	0	0	0	0	18	0	0	0	0	0	0	0	4	0	0	0	0	0	0	0	0	0	0	0	0	0	0	0	0
2017-18	SS	15	1	0	0	0	0	0	0	0	0	0	0	0	0	0	0	0	0	0	0	0	0	0	32	0	0	0	0	0	0	0	60	0
2017-18	SS	15	2	1	0	0	0	0	0	4	2	0	0	0	0	0	0	2	0	0	0	2	0	0	12	0	0	1	0	0	0	0	64	0
2017-18	SS	15	3	0	0	0	0	0	0	0	0	0	0	0	15	0	0	0	0	0	0	5	0	0	7	0	0	0	0	0	0	0	35	0
2017-18	SS	15	4	0	0	0	0	0	0	3	7	0	0	0	8	0	0	0	0	0	0	18	0	0	16	0	0	0	0	0	0	0	1	0
2017-18	SS	15	5	0	0	0	0	0	0	0	3	0	0	0	0	0	0	0	0	0	0	6	0	0	24	0	0	0	0	0	0	0	0	0
2017-18	SS	25	1	0	0	0	0	0	0	0	0	0	0	0	6	0	0	0	0	0	0	5	0	0	9	0	0	0	0	0	0	0	24	0
2017-18	SS	25	2	0	0	0	0	0	0	2	5	0	0	0	0	0	0	0	0	0	0	8	0	0	22	0	0	0	0	0	0	0	35	0
2017-18	SS	25	3	0	0	0	0	0	0	0	0	0	0	0	0	0	0	3	0	0	0	0	0	0	10	0	0	0	0	0	0	0	7	0
2017-18	SS	25	4	0	0	0	0	0	0	0	0	0	0	0	7	0	0	0	0	0	0	0	1	0	12	0	3	0	0	0	0	0	10	0
2017-18	SS	25	5	0	0	0	0	0	0	0	55	0	0	0	0	0	0	0	0	0	0	0	1	0	3	0	1	0	0	0	0	0	4	0
2017-18	DW	1	1	0	0	0	10	0	0	32	0	0	0	0	40	0	0	4	0	0	0	0	7	0	0	0	0	0	0	0	0	0	0	0
2017-18	DW	1	2	0	0	0	0	0	0	0	0	0	0	0	20	0	0	0	0	0	0	80	0	0	0	0	0	0	0	0	0	0	0	0
2017-18	DW	1	3	0	0	0	0	0	0	0	0	0	0	0	33	0	0	6	0	0	0	39	0	0	5	0	0	0	0	0	0	0	0	0
2017-18	DW	1	4	0	0	0	0	0	0	0	0	0	0	0	50	0	0	2	0	0	0	11	26	0	0	0	0	0	0	0	0	0	0	0
2017-18	DW	1	5	0	0	0	0	0	0	0	0	0	0	0	75	0	0	4	0	0	0	20	0	0	0	0	0	0	0	0	0	0	0	0
2017-18	DW	5	1	0	0	0	0	0	0	0	0	0	0	0	0	0	0	0	0	0	0	7	51	0	0	0	0	0	0	0	0	0	0	0
2017-18	DW	5	2	0	0	0	0	0	0	0	0	0	0	0	0	0	0	4	0	0	0	19	21	0	0	0	0	0	0	0	0	0	0	0
2017-18	DW	5	3	0	0	0	0	0	0	0	70	0	0	0	0	0	0	0	0	0	0	6	0	0	14	0	0	0	0	0	0	0	0	0
2017-18	DW	5	4	0	0	0	0	0	0	0	55	0	0	0	0	0	0	0	0	0	0	4	0	0	35	0	0	0	0	0	0	0	0	0
2017-18	DW	5	5	0	0	0	0	0	0	0	24	0	0	0	0	0	0	0	0	0	0	7	0	0	55	0	0	0	0	0	0	0	0	0
2017-18	DW	15	1	0	0	0	0	0	0	0	26	0	0	0	0	0	0	0	0	0	0	3	0	0	9	0	0	0	0	0	0	0	1	0
2017-18	DW	15	2	0	0	0	0	0	0	0	80	0	0	0	0	0	0	0	0	0	0	2	1	0	1	0	0	0	0	0	0	0	3	0
2017-18	DW	15	3	0	0	0	0	0	0	0	75	0	0	0	0	0	0	0	0	0	0	0	0	0	6	0	0	0	0	0	0	0	0	0
2017-18	DW	15	4	0	0	0	0	0	0	0	66	0	0	0	0	0	0	0	0	0	0	0	0	0	21	0	0	0	0	0	0	0	0	0
2017-18	DW	15	5	0	0	0	0	0	0	0	10	0	0	0	0	0	0	0	0	0	0	2	0	0	15	0	0	0	0	0	0	0	0	0
2017-18	DW	25	1	0	0	0	0	0	0	0	0	0	0	0	0	0	0	0	0	0	0	0	0	0	1	0	0	6	0	0	0	0	0	0
2017-18	DW	25	2	0	0	0	0	0	0	0	5	0	0	0	0	0	0	0	0	0	0	0	0	0	0	0	0	0	0	0	0	0	0	0
2017-18	DW	25	3	0	0	0	0	0	0	0	20	0	0	0	0	0	0	0	0	0	0	0	0	0	5	0	0	0	0	0	0	0	0	0
2017-18	DW	25	4	0	0	0	0	0	0	0	0	0	0	0	0	0	0	0	0	0	0	7	2	0	0	0	0	0	0	0	0	0	0	0
2017-18	DW	25	5	0	0	0	0	0	0	0	75	0	0	0	0	0	0	0	0	0	0	0	0	0	7	0	0	0	0	0	0	0	0	0
2017-18	PR	1	1	0	0	0	0	0	0	5	0	0	0	2	54	0	0	0	0	0	0	6	15	0	0	0	1	0	17	0	0	0	0	0
2017-18	PR	1	2	0	0	0	0	0	0	20	0	0	0	0	61	0	0	0	0	0	0	0	10	0	0	0	0	0	9	0	0	0	0	0
2017-18	PR	1	3	0	0	0	0	0	0	1	0	0	0	0	46	0	0	0	0	0	0	6	12	0	0	0	0	0	35	0	0	0	0	0
2017-18	PR	1	4	0	0	0	0	0	0	3	0	0	0	2	38	0	0	0	0	0	0	6	18	0	0	0	0	0	31	0	0	2	0	0
2017-18	PR	1	5	0	0	0	0	0	0	0	0	0	0	0	67	0	0	0	0	0	0	15	18	0	0	0	0	0	0	0	0	0	0	0
2017-18	PR	5	1	0	0	0	0	0	0	5	0	0	0	0	55	0	0	0	0	0	0	10	10	0	0	0	0	0	0	1	0	6	0	0
2017-18	PR	5	2	0	0	0	0	0	0	25	0	0	0	19	32	0	0	0	0	0	0	16	4	0	0	0	0	0	4	0	0	0	0	0
2017-18	PR	5	3	0	0	0	0	0	0	6	0	0	0	60	9	0	0	0	0	0	0	8	0	0	0	0	0	0	2	0	0	0	0	0
2017-18	PR	5	4	0	0	0	0	0	0	0	0	0	0	39	20	0	0	0	0	0	0	14	0	0	0	0	0	0	0	0	0	0	0	0
2017-18	PR	5	5	0	0	0	0	0	0	0	0	0	0	15	33	0	0	1	0	0	0	20	23	0	0	0	0	0	8	0	0	0	0	0
2017-18	PR	15	1	0	0	3	0	0	0	55	0	0	0	0	12	0	0	0	0	0	0	0	24	0	6	0	0	0	0	0	0	0	0	0
2017-18	PR	15	2	0	0	0	0	0	0	100	0	0	0	0	0	0	0	0	0	0	0	0	0	0	0	0	0	0	0	0	0	0	0	0
2017-18	PR	15	3	0	0	0	0	0	0	55	0	0	0	0	25	0	0	0	0	0	0	0	1	0	15	0	0	0	0	0	0	0	0	0
2017-18	PR	15	4	0	0	0	0	0	0	3	0	0	0	10	15	0	0	0	0	0	0	45	10	0	8	0	0	0	0	0	0	0	0	0
2017-18	PR	15	5	0	0	0	0	0	22	0	0	0	0	0	70	0	0	0	0	0	0	0	0	0	28	0	0	0	0	0	0	0	0	0
2017-18	PR	25	1	0	0	0	0	0	0	15	10	0	0	0	0	0	0	0	0	0	0	0	3	0	45	0	0	0	0	0	0	0	16	0
2017-18	PR	25	2	0	0	0	0	0	0	0	0	0	0	0	25	0	0	0	0	0	25	15	0	0	12	0	0	0	0	0	0	0	3	0
2017-18	PR	25	3	0	0	0	0	0	0	5	0	0	0	0	0	0	0	0	0	0	95	0	0	0	0	0	0	0	0	0	0	0	0	0
2017-18	PR	25	4	0	0	0	0	0	0	0	0	0	0	0	4	0	0	0	0	0	45	0	0	0	12	0	0	0	0	0	0	0	4	0
2017-18	PR	25	5	0	0	0	0	0	0	0	0	0	0	0	3	0	0	0	0	0	7	0	0	0	59	0	0	0	0	0	0	0	2	0
2017-18	AD	1	1	0	0	0	0	0	0	2	0	3	0	0	45	0	0	19	0	0	0	5	0	0	0	26	0	0	0	0	0	0	0	0
2017-18	AD	1	2	0	0	0	0	0	0	45	0	2	0	0	26	0	0	23	0	0	0	3	0	0	0	16	0	0	0	0	0	0	0	0
2017-18	AD	1	3	0	0	0	0	0	0	0	0	5	0	0	36	0	0	0	0	15	0	14	0	0	0	30	0	0	0	0	0	0	0	0
2017-18	AD	1	4	0	0	0	0	0	0	5	0	5	0	0	34	0	0	0	0	0	0	12	0	0	0	49	0	0	0	0	0	0	0	0
2017-18	AD	1	5	0	0	0	0	0	0	32	0	5	0	0	20	0	0	35	0	0	0	3	0	0	0	7	0	0	0	0	0	0	0	0
2017-18	AD	5	1	0	0	0	0	0	0	66	0	0	0	0	19	0	3	0	0	0	0	14	0	0	0	0	0	7	0	0	0	0	0	0
2017-18	AD	5	2	0	0	0	0	0	6	0	0	0	0	0	13	0	0	0	0	0	0	80	0	0	0	0	0	0	0	0	0	0	0	0
2017-18	AD	5	3	0	0	0	0	0	6	5	0	0	0	0	10	0	0	0	0	0	0	76	0	0	0	0	0	0	0	0	0	0	0	0
2017-18	AD	5	4	0	0	0	0	0	0	8	0	0	0	0	35	0	0	0	0	0	0	16	0	0	0	48	0	0	0	0	0	0	0	0
2017-18	AD	5	5	0	0	0	0	0	8	0	0	0	0	0	17	0	0	0	0	0	0	60	0	0	0	18	0	0	0	0	0	0	0	0
2017-18	AD	15	1	0	0	0	0	4	0	8	45	0	0	0	6	0	0	0	0	0	0	0	0	0	25	0	0	2	0	0	0	0	2	0
2017-18	AD	15	2	0	0	0	0	0	0	13	45	0	0	0	0	0	0	0	0	0	0	2	0	0	8	0	0	0	0	0	0	0	0	0
2017-18	AD	15	3	0	0	0	0	0	0	4	12	0	0	0	0	0	0	0	0	0	0	50	0	0	20	0	0	0	0	0	0	0	0	0
2017-18	AD	15	4	0	0	0	0	0	0	0	100	0	0	0	0	0	0	0	0	0	0	0	0	0	0	0	0	0	0	0	0	0	0	0
2017-18	AD	15	5	0	0	0	0	0	0	0	0	0	0	0	12	0	0	0	0	0	9	40	0	0	3	0	0	0	0	0	0	0	0	3
2017-18	AD	25	1	0	0	0	0	2	0	8	0	2	0	0	0	0	0	0	13	12	0	0	0	0	24	0	0	5	0	0	0	0	17	0
2017-18	AD	25	2	0	0	0	0	0	0	0	18	9	0	0	0	0	0	0	0	0	0	6	0	0	40	2	0	0	0	0	0	0	6	0
2017-18	AD	25	3	0	0	0	0	0	0	0	4	0	0	0	0	0	0	0	0	0	0	2	0	0	52	0	0	0	0	0	0	0	25	0
2017-18	AD	25	4	0	0	0	0	0	0	19	9	4	0	0	2	0	0	0	0	0	10	28	0	0	8	0	0	0	0	0	0	0	0	0
2017-18	AD	25	5	0	0	0	0	0	0	20	20	0	0	0	0	0	0	0	0	0	0	4	0	0	17	0	0	0	0	0	0	0	27	0
2017-18	WP	5	1	4	0	0	0	0	0	0	0	0	0	0	0	0	0	67	0	0	0	0	0	0	0	0	0	0	0	0	0	0	0	0
2017-18	WP	5	2	2	0	0	0	0	0	0	0	0	0	0	0	0	0	7	0	0	0	0	0	0	0	0	0	0	0	0	0	0	0	0
2017-18	WP	5	3	2	0	0	0	0	0	0	0	0	0	0	0	0	0	30	0	0	0	0	0	0	0	0	0	0	0	0	0	0	0	0
2017-18	WP	5	4	1	0	0	0	0	0	0	0	0	0	0	0	0	0	13	0	0	0	0	0	0	0	0	0	0	0	0	0	0	0	0
2017-18	WP	5	5	0	0	0	0	0	0	0	0	0	0	0	0	0	0	78	0	0	0	0	0	0	0	0	0	0	0	0	0	0	0	0
2017-18	WP	15	1	0	0	0	0	0	0	0	0	0	0	0	0	0	0	2	0	0	0	0	0	0	0	0	0	0	0	0	0	0	0	0
2017-18	WP	15	2	0	0	0	0	0	0	0	0	0	0	0	0	0	0	0	0	0	0	0	0	0	0	0	0	0	0	0	0	0	0	0
2017-18	WP	15	3	0	0	0	0	0	0	0	0	0	0	0	0	0	0	3	0	0	0	0	0	0	0	0	0	0	0	0	0	0	0	0
2017-18	WP	15	4	0	0	0	0	0	0	0	0	0	0	0	0	0	0	0	0	0	24	0	0	0	0	0	0	0	0	0	0	0	0	0
2017-18	WP	15	5	0	0	0	0	0	0	0	0	0	0	0	0	0	0	3	0	0	0	0	0	0	0	0	0	0	0	0	0	0	0	0
2017-18	WP	25	1	0	0	0	0	0	0	0	0	0	0	0	0	0	0	1	0	0	0	0	0	0	0	0	0	0	0	0	0	0	0	0
2017-18	WP	25	2	0	0	0	0	0	0	0	0	0	0	0	0	0	0	0	0	0	0	0	0	0	0	0	0	0	0	0	0	0	0	0
2017-18	WP	25	3	0	0	0	0	0	0	0	0	0	0	0	0	0	0	0	0	0	0	0	0	0	0	0	0	0	0	0	0	0	0	0
2017-18	WP	25	4	0	0	0	0	0	0	0	0	0	0	0	0	0	0	0	0	0	0	0	0	0	5	0	0	0	0	0	0	0	0	0
2017-18	WP	25	5	0	0	0	0	0	0	0	0	0	0	0	0	0	0	0	0	0	0	0	0	0	1	0	0	0	0	0	0	0	0	0
2017-18	PC	5	1	0	0	0	0	0	0	100	0	0	0	0	0	0	0	0	0	0	0	0	0	0	0	0	0	0	0	0	0	0	0	0
2017-18	PC	5	2	0	0	0	0	0	0	100	0	0	0	0	0	0	0	0	0	0	0	0	0	0	0	0	0	0	0	0	0	0	0	0
2017-18	PC	5	3	0	0	0	0	0	0	45	0	0	0	0	40	0	0	0	0	0	0	0	0	0	0	0	0	0	0	0	0	0	0	0
2017-18	PC	5	4	0	0	0	0	0	0	100	0	0	0	0	0	0	0	0	0	0	0	0	0	0	0	0	0	0	0	0	0	0	0	0
2017-18	PC	5	5	0	0	0	0	0	0	100	0	0	0	0	0	0	0	0	0	0	0	0	0	0	0	0	0	0	0	0	0	0	0	0
2017-18	PC	15	1	0	0	0	0	0	0	80	20	0	0	0	7	0	0	0	0	0	0	0	0	0	3	0	0	0	0	0	0	0	0	0
2017-18	PC	15	2	0	0	0	0	0	0	86	0	0	0	0	6	0	0	0	0	0	0	0	0	0	14	0	0	0	0	0	0	0	0	0
2017-18	PC	15	3	0	0	0	0	0	0	40	5	0	0	0	5	0	0	0	0	0	0	4	0	0	28	0	0	0	0	0	0	0	0	0
2017-18	PC	15	4	0	0	0	0	0	4	0	21	0	0	0	23	0	0	0	0	0	0	4	0	0	19	6	0	0	0	0	0	0	0	0
2017-18	PC	15	5	0	0	0	0	0	0	0	15	0	0	45	10	0	0	0	0	0	0	0	0	0	16	0	0	0	0	0	0	0	0	0
2017-18	PC	25	1	0	0	0	0	0	0	3	3	3	0	0	8	0	0	0	0	0	0	0	0	0	27	0	0	3	0	0	0	0	7	13
2017-18	PC	25	2	0	0	0	0	0	0	0	9	0	0	0	0	0	0	0	0	0	45	0	0	0	23	0	0	0	0	0	0	0	0	0
2017-18	PC	25	3	1	0	0	0	0	0	20	0	0	0	0	0	0	0	0	0	0	0	0	0	0	37	2	0	0	0	0	0	0	0	0
2017-18	PC	25	4	0	0	0	0	0	0	0	10	0	0	0	0	0	0	0	0	0	23	2	0	0	42	0	0	0	0	0	0	0	0	0
2017-18	PC	25	5	0	0	0	0	0	0	27	24	0	0	0	0	0	0	0	0	0	4	0	0	0	0	0	0	0	0	0	0	0	0	0
